# Supplementary material for: COVID-19 Vaccine Hesitancy among Health Professional Students: Cross-Sectional Data from the First Wave of the HOLISTIC Cohort Study
Source: Vaccines (Basel). 2022 Sep 19;10(9):1566. doi: 10.3390/vaccines10091566 (PMC9502320; doi:10.3390/vaccines10091566)
Supplement: Supplementary file 1 [file vaccines-10-01566-s001.zip]

Archive with 1 entries (1 files):
- vaccines-1903883-supplementary.pdf
